# Supplementary material for: Degradation of Triclosan in the Water Environment by Microorganisms: A Review
Source: Microorganisms. 2022 Aug 25;10(9):1713. doi: 10.3390/microorganisms10091713 (PMC9505857; doi:10.3390/microorganisms10091713)
Supplement: Supplementary file 1 [file microorganisms-10-01713-s001.zip]

Archive with 1 entries (1 files):
- microorganisms-1855807-supplementary.pdf
